# Supplementary material for: A Comprehensive Map of Mycobacterium tuberculosis Complex Regions of Difference
Source: mSphere. 2021 Jul 21;6(4):e00535-21. doi: 10.1128/mSphere.00535-21 (PMC8386458; doi:10.1128/mSphere.00535-21)
Supplement: TABLE S1 [file msphere.00535-21-st001.xlsx]

## Sheet: Sheet1
Table S1. Whole genome sequencing dataset
Species	Lineage (Coll et al, 2014)	Sublineage (Palittapongarnpim et al, 2018; Shitikov et al., 2017)	WGS data	Complete genomes
Mycobacterium tuberculosis
	L1		6
	L1.1		5
	L1.1.1		72	1
		L1.1.1	8/72
		L1.1.1.2	5/72
		L1.1.1.3	1/72
		L1.1.1.4	7/72
		L1.1.1.5	9/72
		L1.1.1.6	5/72
		L1.1.1.7	14/72
		L1.1.1.8	19/72
		L1.1.1.9	4/72
	L1.1.1.1		74	1
	L1.1.2		144	1
	L1.1.3		109
		L1.1.3	73/109
		L1.1.3.1	36/109
	L1.2.1		129	3
		L1.2.1	91/129
		L1.2.1.1	10/129
		L1.2.1.2	24/129
		L1.2.1.3	4/129
	L1.2.2		135	1
	L2.1	proto-Beijing	21
	L2.2.2	Asia Ancestral 1	74	21
	L2.2.1		1874	56
		Asia Ancestral 2	28/1874
		Asia Ancestral 3	104/1874
		Asian African 1	40/1874
		Asian African 2	278/1874
		Asian African 3	67/1874
		CAO	84/1874
		Central Asia	236/1874
		Clade A	217/1874
		Europe/Russia W148 outbreak	380/1874
		ND Beijing	440/1874
	L2.2.1.1	Pacific RD150	126	6
	L2.2.1.2	Asian African2 RD142	6	3
	L3		697	4
	L3.1.1		195
	L3.1.2		53	1
	L3.1.2.1		33
	L3.1.2.2		15
	L4.1		29
	L4.1.1		18	3
	L4.1.1.1		77	3
	L4.1.1.2		2	2
	L4.1.1.3		220	12
	L4.1.2		129	3
	L4.1.2.1		343	33
	L4.2		5
	L4.2.1		99
	L4.2.2		80	1
	L4.2.2.1		9
	L4.3		14	1
	L4.3.1		55
	L4.3.2		71	21
	L4.3.2.1		198	1
	L4.3.3		339	70
	L4.3.4		7	2
	L4.3.4.1		63	11
	L4.3.4.2		161	5
	L4.3.4.2.1		258
	L4.4		7
	L4.4.1		3
	L4.4.1.1		154	1
	L4.4.1.2		9	1
	L4.4.2		39	2
	L4.5		106	3
	L4.6		42
	L4.6.1		3
	L4.6.1.1		19
	L4.6.1.2		22	4
	L4.6.2		18
	L4.6.2.1		3
	L4.6.2.2		85
	L4.7		38	7
	L4.8		415	14
	L4.9		12	2
	L5		30
	L6		32	3
	L7		11
Mycobacterium mungi			1
Mycobacterium suricattae			1
Mycobacterium microti			8	1
Mycobacterium pinnipedii			8
Mycobacterium orygis			32
Mycobacterium bovis bovis			9	11
Mycobacterium bovis BCG			5	12
Mycobacterium caprae			22	1
Mycobacterium canettii			15	1
Total			7094	329
