# Supplementary material for: A Comprehensive Map of Mycobacterium tuberculosis Complex Regions of Difference
Source: mSphere. 2021 Jul 21;6(4):e00535-21. doi: 10.1128/mSphere.00535-21 (PMC8386458; doi:10.1128/mSphere.00535-21)
Supplement: TABLE S2 [file msphere.00535-21-st002.xlsx]

## Sheet: Sheet1
Table S2. Samples for phylogenetic tree construction and deletion analysis
SRA_acc	Lineage/Species	L2_sublineages	L1_sublineages
ERR718222	L1.1.1.1		L1.1.1.1
ERR751673	L1.1.1.1		L1.1.1.1
SRR5065256	L1.1.1.1		L1.1.1.1
SRR5065402	L1.1.1.1		L1.1.1.1
SRR5065509	L1.1.1.1		L1.1.1.1
SRR5067498	L1.1.1.1		L1.1.1.1
SRR5067667	L1.1.1.1		L1.1.1.1
SRR5073812	L1.1.1.1		L1.1.1.1
SRR5073977	L1.1.1.1		L1.1.1.1
SRR5074133	L1.1.1.1		L1.1.1.1
SRR6153022	L1.1.1.1		L1.1.1.1
ERR718341	L1.1.1		L1.1.1.2
ERR752204	L1.1.1		L1.1.1.2
ERR767967	L1.1.1		L1.1.1.2
ERR768007	L1.1.1		L1.1.1.2
ERR768010	L1.1.1		L1.1.1.2
ERR550626	L1.1.1		L1.1.1.4
ERR768021	L1.1.1		L1.1.1.4
SRR5067470	L1.1.1		L1.1.1.4
SRR5073752	L1.1.1		L1.1.1.4
SRR5073848	L1.1.1		L1.1.1.4
SRR5074057	L1.1.1		L1.1.1.4
SRR6153233	L1.1.1		L1.1.1.4
ERR718375	L1.1.1		L1.1.1.5
ERR718547	L1.1.1		L1.1.1.5
ERR751900	L1.1.1		L1.1.1.5
ERR751985	L1.1.1		L1.1.1.5
ERR752066	L1.1.1		L1.1.1.5
ERR752214	L1.1.1		L1.1.1.5
ERR752240	L1.1.1		L1.1.1.5
ERR752289	L1.1.1		L1.1.1.5
ERR767980	L1.1.1		L1.1.1.5
ERR751724	L1.1.1		L1.1.1.6
ERR751749	L1.1.1		L1.1.1.6
ERR751969	L1.1.1		L1.1.1.6
ERR752198	L1.1.1		L1.1.1.6
ERR768006	L1.1.1		L1.1.1.6
ERR1023354	L1.1.1		L1.1.1.7
ERR718371	L1.1.1		L1.1.1.7
ERR718487	L1.1.1		L1.1.1.7
ERR751717	L1.1.1		L1.1.1.7
ERR751808	L1.1.1		L1.1.1.7
ERR751909	L1.1.1		L1.1.1.7
ERR752003	L1.1.1		L1.1.1.7
ERR752067	L1.1.1		L1.1.1.7
ERR752244	L1.1.1		L1.1.1.7
ERR718198	L1.1.1		L1.1.1.8
ERR718220	L1.1.1		L1.1.1.8
ERR718227	L1.1.1		L1.1.1.8
ERR718295	L1.1.1		L1.1.1.8
ERR718340	L1.1.1		L1.1.1.8
ERR751780	L1.1.1		L1.1.1.8
ERR751865	L1.1.1		L1.1.1.8
ERR751878	L1.1.1		L1.1.1.8
ERR751892	L1.1.1		L1.1.1.8
ERR752179	L1.1.1		L1.1.1.8
ERR046856	L1.1.2		L1.1.2
ERR1023339	L1.1.2		L1.1.2
ERR164002	L1.1.2		L1.1.2
ERR228169	L1.1.2		L1.1.2
ERR230098	L1.1.2		L1.1.2
ERR234235	L1.1.2		L1.1.2
ERR245698	L1.1.2		L1.1.2
ERR387003	L1.1.2		L1.1.2
SRR5818570	L1.1.2		L1.1.2
SRR6046489	L1.1.2		L1.1.2
ERR037521	L1.1.3		L1.1.3
ERR181862	L1.1.3		L1.1.3
ERR212134	L1.1.3		L1.1.3
ERR245656	L1.1.3		L1.1.3
ERR245695	L1.1.3		L1.1.3
ERR245721	L1.1.3		L1.1.3
ERR245782	L1.1.3		L1.1.3
ERR294219	L1.1.3		L1.1.3
ERR779657	L1.1.3		L1.1.3
ERR1023317	L1.1.3		L1.1.3.1
ERR1063834	L1.1.3		L1.1.3.1
ERR117679	L1.1.3		L1.1.3.1
ERR123943	L1.1.3		L1.1.3.1
ERR230065	L1.1.3		L1.1.3.1
ERR294179	L1.1.3		L1.1.3.1
ERR386815	L1.1.3		L1.1.3.1
ERR718329	L1.1.3		L1.1.3.1
SRR2100170	L1.1.3		L1.1.3.1
SRR2100582	L1.1.3		L1.1.3.1
ERR117706	L1.2.1		L1.2.1
ERR234266	L1.2.1		L1.2.1
ERR270665	L1.2.1		L1.2.1
ERR278515	L1.2.1		L1.2.1
ERR386874	L1.2.1		L1.2.1
ERR386888	L1.2.1		L1.2.1
ERR403407	L1.2.1		L1.2.1
SRR5007184	L1.2.1		L1.2.1
SRR6152641	L1.2.1		L1.2.1
SRR6153146	L1.2.1		L1.2.1
ERR718348	L1.2.1		L1.2.1.1
ERR718394	L1.2.1		L1.2.1.1
ERR751938	L1.2.1		L1.2.1.1
ERR718306	L1.2.1		L1.2.1.2
ERR718326	L1.2.1		L1.2.1.2
ERR718438	L1.2.1		L1.2.1.2
ERR718534	L1.2.1		L1.2.1.2
ERR751962	L1.2.1		L1.2.1.2
ERR752059	L1.2.1		L1.2.1.2
ERR752263	L1.2.1		L1.2.1.2
SRR5067610	L1.2.1		L1.2.1.2
ERR038258	L1.2.2		L1.2.2
ERR046945	L1.2.2		L1.2.2
ERR1023379	L1.2.2		L1.2.2
ERR114452	L1.2.2		L1.2.2
ERR117667	L1.2.2		L1.2.2
ERR123906	L1.2.2		L1.2.2
ERR228185	L1.2.2		L1.2.2
ERR278584	L1.2.2		L1.2.2
ERR387007	L1.2.2		L1.2.2
ERR473297	L1.2.2		L1.2.2
ERR551739	L1.2.2		L1.2.2
ERR234216	L2	proto-beijing
ERR234252	L2	proto-beijing
SRR5065411	L2	proto-beijing
SRR5065418	L2	proto-beijing
SRR5065560	L2	proto-beijing
SRR5067475	L2	proto-beijing
SRR5067554	L2	proto-beijing
SRR5073499	L2	proto-beijing
SRR5073637	L2	proto-beijing
SRR5074093	L2	proto-beijing
SRR5074182	L2	proto-beijing
SRR6152905	L2	proto-beijing
ERR1023510	L2.2.2	Asia Ancestral 1
ERR117687	L2.2.2	Asia Ancestral 1
ERR1213851	L2.2.2	Asia Ancestral 1
ERR1213859	L2.2.2	Asia Ancestral 1
ERR1873490	L2.2.2	Asia Ancestral 1
ERR502885	L2.2.2	Asia Ancestral 1
ERR551086	L2.2.2	Asia Ancestral 1
ERR552157	L2.2.2	Asia Ancestral 1
SRR4423153	L2.2.2	Asia Ancestral 1
SRR5065419	L2.2.2	Asia Ancestral 1
SRR6480432	L2.2.2	Asia Ancestral 1
SRR671855	L2.2.2	Asia Ancestral 1
DRR034433	L2.2.1	Asia Ancestral 2
ERR158616	L2.2.1	Asia Ancestral 2
ERR228062	L2.2.1	Asia Ancestral 2
ERR234138	L2.2.1	Asia Ancestral 2
ERR502904	L2.2.1	Asia Ancestral 2
ERR502952	L2.2.1	Asia Ancestral 2
ERR718225	L2.2.1	Asia Ancestral 2
ERR751898	L2.2.1	Asia Ancestral 2
ERR752254	L2.2.1	Asia Ancestral 2
ERR775757	L2.2.1	Asia Ancestral 2
SRR5266557	L2.2.1	Asia Ancestral 2
SRR671877	L2.2.1	Asia Ancestral 2
ERR228104	L2.2.1	Asia Ancestral 3
ERR230045	L2.2.1	Asia Ancestral 3
ERR550946	L2.2.1	Asia Ancestral 3
ERR552551	L2.2.1	Asia Ancestral 3
ERR718291	L2.2.1	Asia Ancestral 3
ERR718352	L2.2.1	Asia Ancestral 3
ERR751687	L2.2.1	Asia Ancestral 3
ERR751850	L2.2.1	Asia Ancestral 3
ERR751959	L2.2.1	Asia Ancestral 3
ERR767969	L2.2.1	Asia Ancestral 3
ERR775775	L2.2.1	Asia Ancestral 3
SRR5065229	L2.2.1	Asia Ancestral 3
ERR1035103	L2.2.1	Asian African 1
ERR351920	L2.2.1	Asian African 1
ERR550940	L2.2.1	Asian African 1
SRR125295	L2.2.1	Asian African 1
SRR5065404	L2.2.1	Asian African 1
SRR5067271	L2.2.1	Asian African 1
SRR5067483	L2.2.1	Asian African 1
SRR5067707	L2.2.1	Asian African 1
SRR5073567	L2.2.1	Asian African 1
SRR5073736	L2.2.1	Asian African 1
SRR6480325	L2.2.1	Asian African 1
ERR1023456	L2.2.1	Asian African 2
ERR228127	L2.2.1	Asian African 2
ERR279573	L2.2.1	Asian African 2
ERR502887	L2.2.1	Asian African 2
ERR502899	L2.2.1	Asian African 2
ERR502919	L2.2.1	Asian African 2
ERR550910	L2.2.1	Asian African 2
ERR550976	L2.2.1	Asian African 2
ERR551991	L2.2.1	Asian African 2
ERR751773	L2.2.1	Asian African 2
SRR5007205	L2.2.1	Asian African 2
SRR5067237	L2.2.1	Asian African 2
ERR026478	L2.2.1	Asian African 3
ERR228237	L2.2.1	Asian African 3
ERR245696	L2.2.1	Asian African 3
ERR552191	L2.2.1	Asian African 3
ERR718316	L2.2.1	Asian African 3
ERR718373	L2.2.1	Asian African 3
ERR718392	L2.2.1	Asian African 3
ERR751360	L2.2.1	Asian African 3
SRR5073853	L2.2.1	Asian African 3
SRR5073965	L2.2.1	Asian African 3
SRR6153049	L2.2.1	Asian African 3
SRR6480479	L2.2.1	Asian African 3
SRR671788	L2.2.1	Asian African 3
ERR1023301	L2.2.1	CAO
ERR133873	L2.2.1	CAO
ERR550752	L2.2.1	CAO
ERR550782	L2.2.1	CAO
ERR551249	L2.2.1	CAO
ERR551822	L2.2.1	CAO
ERR552479	L2.2.1	CAO
ERR553127	L2.2.1	CAO
SRR3086357	L2.2.1	CAO
SRR5153313	L2.2.1	CAO
SRR5153819	L2.2.1	CAO
SRR5153924	L2.2.1	CAO
ERR067610	L2.2.1	Central Asia
ERR067686	L2.2.1	Central Asia
ERR067766	L2.2.1	Central Asia
ERR1023406	L2.2.1	Central Asia
ERR108433	L2.2.1	Central Asia
ERR108441	L2.2.1	Central Asia
ERR117458	L2.2.1	Central Asia
ERR133882	L2.2.1	Central Asia
ERR137195	L2.2.1	Central Asia
ERR234589	L2.2.1	Central Asia
ERR067613	L2.2.1	CladeA
ERR067649	L2.2.1	CladeA
ERR108458	L2.2.1	CladeA
ERR133827	L2.2.1	CladeA
ERR133831	L2.2.1	CladeA
ERR133944	L2.2.1	CladeA
ERR137272	L2.2.1	CladeA
ERR144553	L2.2.1	CladeA
ERR158613	L2.2.1	CladeA
ERR229916	L2.2.1	CladeA
ERR234633	L2.2.1	CladeA
ERR067671	L2.2.1	Europe/Russia W148 outbreak
ERR117454	L2.2.1	Europe/Russia W148 outbreak
ERR133837	L2.2.1	Europe/Russia W148 outbreak
ERR144584	L2.2.1	Europe/Russia W148 outbreak
ERR158608	L2.2.1	Europe/Russia W148 outbreak
ERR227982	L2.2.1	Europe/Russia W148 outbreak
ERR551615	L2.2.1	Europe/Russia W148 outbreak
ERR552451	L2.2.1	Europe/Russia W148 outbreak
ERR553040	L2.2.1	Europe/Russia W148 outbreak
ERR553200	L2.2.1	Europe/Russia W148 outbreak
SRR1162977	L2.2.1	Europe/Russia W148 outbreak
ERR1023401	L2.2.1.1	Pacific RD150
ERR1023459	L2.2.1.1	Pacific RD150
ERR1023512	L2.2.1.1	Pacific RD150
ERR1633829	L2.2.1.1	Pacific RD150
ERR234121	L2.2.1.1	Pacific RD150
ERR234140	L2.2.1.1	Pacific RD150
ERR279521	L2.2.1.1	Pacific RD150
ERR551693	L2.2.1.1	Pacific RD150
SRR2024943	L2.2.1.1	Pacific RD150
SRR5065381	L2.2.1.1	Pacific RD150
SRR5065665	L2.2.1.1	Pacific RD150
SRR6152947	L2.2.1.1	Pacific RD150
ERR234213	L2.2.1.2	Asian African2 RD142
ERR751652	L2.2.1.2	Asian African2 RD142
SRR5067541	L2.2.1.2	Asian African2 RD142
SRR5074154	L2.2.1.2	Asian African2 RD142
SRR6045828	L2.2.1.2	Asian African2 RD142
SRR6480459	L2.2.1.2	Asian African2 RD142
ERR036210	L3.1.1
ERR038300	L3.1.1
ERR046965	L3.1.1
ERR046968	L3.1.1
ERR072077	L3.1.1
ERR1023324	L3.1.1
ERR1023361	L3.1.1
ERR114443	L3.1.1
ERR163966	L3.1.1
ERR212146	L3.1.1
ERR046802	L3.1.2
ERR046810	L3.1.2
ERR117671	L3.1.2
ERR270781	L3.1.2
ERR278560	L3.1.2
ERR278588	L3.1.2
ERR330717	L3.1.2
ERR330743	L3.1.2
ERR351898	L3.1.2
ERR386830	L3.1.2
ERR403342	L3.1.2
ERR433208	L3.1.2
ERR038262	L3.1.2.1
ERR072084	L3.1.2.1
ERR114429	L3.1.2.1
ERR114494	L3.1.2.1
ERR228141	L3.1.2.1
ERR266548	L3.1.2.1
ERR266574	L3.1.2.1
ERR278586	L3.1.2.1
ERR351903	L3.1.2.1
ERR403354	L3.1.2.1
ERR403380	L3.1.2.1
ERR046939	L3.1.2.2
ERR072072	L3.1.2.2
ERR072076	L3.1.2.2
ERR072078	L3.1.2.2
ERR072081	L3.1.2.2
ERR072097	L3.1.2.2
ERR114442	L3.1.2.2
ERR270616	L3.1.2.2
ERR270633	L3.1.2.2
ERR270729	L3.1.2.2
ERR123944	L4.1
ERR133833	L4.1
ERR133874	L4.1
ERR2027300	L4.1
ERR234198	L4.1
ERR234201	L4.1
ERR234627	L4.1
ERR400495	L4.1
ERR553173	L4.1
ERR751420	L4.1
ERR775384	L4.1
ERR038277	L4.1.1
ERR038278	L4.1.1
ERR1023385	L4.1.1
ERR751380	L4.1.1
ERR751451	L4.1.1
ERR751520	L4.1.1
ERR751534	L4.1.1
ERR775322	L4.1.1
ERR775377	L4.1.1
ERR779899	L4.1.1
SRR6046351	L4.1.1
ERR039327	L4.1.1.1
ERR046741	L4.1.1.1
ERR046842	L4.1.1.1
ERR046906	L4.1.1.1
ERR046924	L4.1.1.1
ERR046962	L4.1.1.1
ERR072034	L4.1.1.1
ERR1213950	L4.1.1.1
ERR386905	L4.1.1.1
SRR2101042	L4.1.1.1
SRR2101227	L4.1.1.1
ERR1023504	L4.1.1.2
ERR046792	L4.1.1.3
ERR046793	L4.1.1.3
ERR046985	L4.1.1.3
ERR1034646	L4.1.1.3
ERR1633802	L4.1.1.3
ERR228254	L4.1.1.3
ERR228258	L4.1.1.3
ERR386907	L4.1.1.3
ERR386969	L4.1.1.3
ERR550864	L4.1.1.3
ERR553185	L4.1.1.3
SRR2101445	L4.1.1.3
ERR1023342	L4.1.2
ERR1023440	L4.1.2
ERR1023511	L4.1.2
ERR108444	L4.1.2
ERR234558	L4.1.2
ERR270684	L4.1.2
ERR550657	L4.1.2
ERR552311	L4.1.2
ERR773788	L4.1.2
SRR4034343	L4.1.2
SRR4035670	L4.1.2
SRR4035734	L4.1.2
ERR234259	L4.1.2.1
ERR551799	L4.1.2.1
ERR751383	L4.1.2.1
ERR751558	L4.1.2.1
ERR760737	L4.1.2.1
ERR760740	L4.1.2.1
ERR775352	L4.1.2.1
SRR5153918	L4.1.2.1
SRR6044829	L4.1.2.1
SRR6045750	L4.1.2.1
SRR6152658	L4.1.2.1
ERR067661	L4.2.1
ERR067700	L4.2.1
ERR067757	L4.2.1
ERR108472	L4.2.1
ERR133812	L4.2.1
ERR133834	L4.2.1
ERR133911	L4.2.1
ERR228058	L4.2.1
SRR3743479	L4.2.1
SRR5153854	L4.2.1
SRR6152867	L4.2.1
ERR046922	L4.2.2
ERR072049	L4.2.2
ERR072053	L4.2.2
ERR228126	L4.2.2
ERR386950	L4.2.2
SRR2100799	L4.2.2
SRR2101152	L4.2.2
SRR5067281	L4.2.2
SRR5067435	L4.2.2
SRR5073960	L4.2.2
ERR028615	L4.2.2.1
ERR028616	L4.2.2.1
ERR028617	L4.2.2.1
ERR257906	L4.2.2.1
ERR551033	L4.2.2.1
ERR551034	L4.2.2.1
ERR551553	L4.2.2.1
ERR067737	L4.3
ERR067767	L4.3
ERR1035182	L4.3
ERR1213892	L4.3
ERR144547	L4.3
ERR228036	L4.3
ERR278570	L4.3
ERR751538	L4.3
ERR1193691	L4.3.1
ERR230047	L4.3.1
ERR386977	L4.3.1
ERR550740	L4.3.1
ERR551027	L4.3.1
ERR551474	L4.3.1
ERR551729	L4.3.1
ERR551792	L4.3.1
ERR551875	L4.3.1
ERR552598	L4.3.1
ERR553015	L4.3.1
ERR553018	L4.3.1
ERR1035344	L4.3.2
ERR1213838	L4.3.2
ERR495085	L4.3.2
ERR751524	L4.3.2
ERR779867	L4.3.2
SRR3085354	L4.3.2
SRR4034455	L4.3.2
SRR4034471	L4.3.2
SRR4034489	L4.3.2
SRR4034508	L4.3.2
SRR4034553	L4.3.2
SRR6045304	L4.3.2
ERR1023479	L4.3.2.1
ERR1023493	L4.3.2.1
ERR1034992	L4.3.2.1
ERR1034996	L4.3.2.1
ERR279579	L4.3.2.1
ERR495036	L4.3.2.1
ERR553350	L4.3.2.1
ERR966620	L4.3.2.1
SRR2101514	L4.3.2.1
SRR2101517	L4.3.2.1
SRR4033424	L4.3.2.1
SRR4037621	L4.3.2.1
ERR108512	L4.3.3
ERR1193903	L4.3.3
ERR133851	L4.3.3
ERR227990	L4.3.3
ERR551334	L4.3.3
ERR552029	L4.3.3
ERR553210	L4.3.3
ERR751409	L4.3.3
ERR751566	L4.3.3
ERR779855	L4.3.3
SRR4034580	L4.3.3
SRR6045870	L4.3.3
ERR1193763	L4.3.4
ERR176557	L4.3.4
ERR228216	L4.3.4
ERR245745	L4.3.4
ERR278580	L4.3.4
ERR386939	L4.3.4
ERR067693	L4.3.4.1
ERR1034881	L4.3.4.1
ERR117450	L4.3.4.1
ERR275190	L4.3.4.1
ERR275231	L4.3.4.1
ERR323086	L4.3.4.1
ERR553176	L4.3.4.1
ERR751499	L4.3.4.1
ERR775329	L4.3.4.1
ERR779874	L4.3.4.1
SRR2100531	L4.3.4.1
SRR671775	L4.3.4.1
ERR1034847	L4.3.4.2
ERR1035179	L4.3.4.2
ERR1035220	L4.3.4.2
ERR1193835	L4.3.4.2
ERR1664630	L4.3.4.2
ERR1664634	L4.3.4.2
ERR275185	L4.3.4.2
ERR275207	L4.3.4.2
ERR551880	L4.3.4.2
ERR552230	L4.3.4.2
ERR553213	L4.3.4.2
ERR775350	L4.3.4.2
ERR037467	L4.3.4.2.1
ERR037513	L4.3.4.2.1
ERR161115	L4.3.4.2.1
ERR163956	L4.3.4.2.1
ERR163998	L4.3.4.2.1
ERR164020	L4.3.4.2.1
ERR176505	L4.3.4.2.1
ERR176555	L4.3.4.2.1
ERR181675	L4.3.4.2.1
ERR736851	L4.3.4.2.1
SRR4035571	L4.3.4.2.1
ERR1034693	L4.4
ERR270618	L4.4
ERR351925	L4.4
ERR403402	L4.4
SRR2100055	L4.4
SRR6044787	L4.4
ERR270680	L4.4.1
ERR270699	L4.4.1
SRR4033630	L4.4.1
ERR072038	L4.4.1.1
ERR228247	L4.4.1.1
ERR551609	L4.4.1.1
ERR552193	L4.4.1.1
ERR553282	L4.4.1.1
ERR966621	L4.4.1.1
SRR2502806	L4.4.1.1
SRR4033661	L4.4.1.1
SRR4033682	L4.4.1.1
SRR4034412	L4.4.1.1
SRR4035599	L4.4.1.1
SRR6046855	L4.4.1.1
ERR028608	L4.4.1.2
ERR036229	L4.4.1.2
ERR037541	L4.4.1.2
ERR038282	L4.4.1.2
ERR176573	L4.4.1.2
ERR270788	L4.4.1.2
ERR386984	L4.4.1.2
SRR6480597	L4.4.1.2
ERR270624	L4.4.2
ERR718219	L4.4.2
ERR751756	L4.4.2
ERR751978	L4.4.2
ERR775320	L4.4.2
SRR1573691	L4.4.2
SRR5067225	L4.4.2
SRR5067575	L4.4.2
SRR6153142	L4.4.2
SRR671740	L4.4.2
SRR671861	L4.4.2
ERR1023362	L4.5
ERR228143	L4.5
ERR718480	L4.5
ERR752241	L4.5
SRR2100033	L4.5
SRR6045133	L4.5
SRR6153240	L4.5
SRR671874	L4.5
ERR1023374	L4.6
ERR1035324	L4.6
ERR1199119	L4.6
ERR228111	L4.6
ERR266522	L4.6
ERR266552	L4.6
ERR403338	L4.6
ERR403357	L4.6
ERR403378	L4.6
SRR5818609	L4.6
ERR117670	L4.6.1
ERR1199118	L4.6.1
ERR234171	L4.6.1
ERR1023383	L4.6.1.1
ERR1199138	L4.6.1.1
ERR230054	L4.6.1.1
ERR234172	L4.6.1.1
ERR234173	L4.6.1.1
ERR266519	L4.6.1.1
ERR330685	L4.6.1.1
ERR386814	L4.6.1.1
ERR403325	L4.6.1.1
ERR987720	L4.6.1.1
SRR2101123	L4.6.1.1
ERR1023325	L4.6.1.2
ERR1023347	L4.6.1.2
ERR1199098	L4.6.1.2
ERR1199100	L4.6.1.2
ERR1199109	L4.6.1.2
ERR1199124	L4.6.1.2
ERR1199140	L4.6.1.2
ERR2124096	L4.6.1.2
ERR278516	L4.6.1.2
ERR386875	L4.6.1.2
ERR987705	L4.6.1.2
ERR1023376	L4.6.2
ERR278539	L4.6.2
ERR278608	L4.6.2
ERR294258	L4.6.2
ERR386898	L4.6.2
ERR387023	L4.6.2
SRR2100924	L4.6.2
SRR2100926	L4.6.2
SRR2101041	L4.6.2
SRR3675291	L4.6.2
SRR5818632	L4.6.2
SRR5818696	L4.6.2
ERR046838	L4.6.2.1
ERR046839	L4.6.2.1
SRR3105801	L4.6.2.1
ERR351912	L4.6.2.2
ERR369613	L4.6.2.2
ERR369635	L4.6.2.2
ERR369643	L4.6.2.2
ERR369663	L4.6.2.2
ERR369665	L4.6.2.2
ERR369700	L4.6.2.2
ERR369715	L4.6.2.2
ERR369739	L4.6.2.2
ERR369750	L4.6.2.2
ERR386861	L4.6.2.2
ERR551151	L4.6.2.2
ERR037533	L4.7
ERR1035083	L4.7
ERR1213944	L4.7
ERR176488	L4.7
ERR387056	L4.7
ERR403404	L4.7
ERR551689	L4.7
ERR987752	L4.7
SRR5007176	L4.7
SRR5007191	L4.7
ERR1465983	L4.8
ERR2228926	L4.8
ERR245771	L4.8
ERR386870	L4.8
ERR551010	L4.8
ERR894411	L4.8
SRR3082143	L4.8
SRR5153858	L4.8
SRR6044772	L4.8
SRR6045453	L4.8
SRR6067286	L4.8
ERR1023299	L4.9(H37RV)
ERR1664664	L4.9(H37RV)
ERR270631	L4.9(H37RV)
ERR551003	L4.9(H37RV)
ERR551053	L4.9(H37RV)
ERR552439	L4.9(H37RV)
ERR552785	L4.9(H37RV)
ERR553319	L4.9(H37RV)
ERR159958	L7
ERR159959	L7
ERR181435	L7
ERR1971865	L7
ERR400415	L7
ERR756344	L7
ERR756345	L7
ERR756346	L7
ERR756347	L7
ERR756348	L7
ERR234679	L5
ERR2704808	L5
ERR2704809	L5
ERR294242	L5
ERR294243	L5
ERR294244	L5
ERR386983	L5
ERR386988	L5
ERR4162011	L5
SRR2101040	L5
SRR2101063	L5
SRR7496542	L5
ERR1023220	L6
ERR1023230	L6
ERR1023280	L6
ERR1023290	L6
ERR234106	L6
ERR234186	L6
ERR234254	L6
ERR351927	L6
ERR387025	L6
ERR403344	L6
ERR551830	L6
ERR970410	M. suricattae
SRR3500411	M. mungi
ERR2659169	M. microti
ERR2659170	M. microti
ERR2659171	M. microti
ERR551111	M. microti
ERR552037	M. microti
ERR553376	M. microti
SRR3647357	M. microti
ERR4143897	M. pinipedii
ERR4143898	M. pinipedii
SRR1239338	M. pinipedii
SRR7693090	M. pinipedii
SRR7693584	M. pinipedii
ERR228223	M. orygis
ERR234675	M. orygis
ERR234676	M. orygis
ERR386816	M. orygis
SRR10251194	M. orygis
SRR10251196	M. orygis
SRR10251197	M. orygis
SRR10251199	M. orygis
SRR10251200	M. orygis
SRR10251203	M. orygis
SRR10321149	M. orygis
SRR5642712	M. orygis
ERR161048	M. bovis BCG
ERR228166	M. bovis BCG
ERR234151	M. bovis BCG
ERR387001	M. bovis BCG
ERR046750	M. bovis bovis
ERR046989	M. bovis bovis
ERR229952	M. bovis bovis
ERR551004	M. bovis bovis
ERR552796	M. bovis bovis
ERR751369	M. bovis bovis
SRR6045214	M. bovis bovis
ERR1462588	M. bovis caprae
ERR1462589	M. bovis caprae
ERR1462590	M. bovis caprae
ERR1462591	M. bovis caprae
ERR1462592	M. bovis caprae
ERR1462593	M. bovis caprae
ERR1462594	M. bovis caprae
ERR1462595	M. bovis caprae
ERR1462596	M. bovis caprae
ERR1462598	M. bovis caprae
ERR751371	M. bovis caprae
ERR751397	M. bovis caprae
