# Supplementary material for: A Comprehensive Map of Mycobacterium tuberculosis Complex Regions of Difference
Source: mSphere. 2021 Jul 21;6(4):e00535-21. doi: 10.1128/mSphere.00535-21 (PMC8386458; doi:10.1128/mSphere.00535-21)
Supplement: TABLE S3 [file msphere.00535-21-st003.xlsx]

## Sheet: Sheet1
Table S3. Complete list of RDs
RD	RD_Synonym	Start	End	RD_size (bp)	Affected_genes	Reference
RD105*		79571	83036	3465	Rv0071,Rv0072,Rv0074,Rv0073	1
RD108		96640	99257	2617	Rv0087,Rv0088,Rv0090,Rv0089	1
RD110		229868	231699	1831	Rv0195,Rv0196,Rv0194	1
RD110a		254000	257596	3596	Rv0212c,Rv0213c,Rv0214	1
RD110b		289421	289884	463	Rv0240,Rv0241c	1
RD110c		289975	290079	104	Rv0241c	1
RD116		466045	468298	2253	Rv0386,Rv0387c,Rv0388c	1
RD117		483941	490773	6832	Rv0404,Rv0405,Rv0406c	1
RD120		608539	610958	2419	Rv0517,Rv0518	1
RD121*		663098	665819	2721	Rv0570,Rv0571c,Rv0572c	1
RD122*		669796	670965	1169	Rv0576	1
RD127		746518	747805	1287	Rv0649,Rv0650	1
RD129		769380	770002	622	Rv0669c,Rv0670	1
RD130		840968	841927	959	Rv0748,Rv0749,Rv0749A	1
RD131ab		888345	888786	441	Rv0794c	1
RD131e		889015	890374	1359	Rv0795,Rv0796	1
RD132		944124	949487	5363	Rv0846c,Rv0847,Rv0848,Rv0849,Rv0850,Rv0851c,Rv0852,Rv0853c	1
RD134		1074123	1075946	1823	Rv0961,Rv0962c,Rv0963c	1
RD141a		1243194	1243872	678	Rv1120c,Rv1121	1
RD142*		1332187	1335034	2847	Rv1189,Rv1190,Rv1191,Rv1192	1
RD145*		1519823	1524574	4751	Rv1353c,Rv1354c,Rv1356c,Rv1355c	1
RD145a		1526655	1529302	2647	Rv1358	1
RD147b		1691098	1694977	3879	Rv1500,Rv1501,Rv1502,Rv1503c,Rv1504c	1
RD150*		1896866	1899351	2485	Rv1671,Rv1672c,Rv1673c,Rv1674c	1
RD152	DS6, Rdoryx_wag22	1986636	1998621	11985	Rv1754c,Rv1755c,Rv1756c,Rv1757c,Rv1758,Rv1759c,Rv1760,Rv1761c,Rv1762c,Rv1763,Rv1764,Rv1765c	1,2,4
RD163		2127981	2128972	991	Rv1878	1
RD164		2139721	2140029	308	Rv1891	1
RD165		2153059	2153384	325	Rv1907c	1
RD166		2153074	2161125	8051	Rv1907c,Rv1908c,Rv1909c,Rv1910c,Rv1911c,Rv1912c,Rv1913,Rv1914c,Rv1915	1
RD167		2179562	2180648	1086	Rv1927,Rv1928c	1
RD168		2198472	2200488	2016	Rv1948c,Rv1949c,Rv1950c,Rv1951c	1
RD172		2235688	2237376	1688	Rv1992c,Rv1993c	1
RD172a		2235720	2237376	1656	Rv1992c,Rv1993c	1
RD174*		2237053	2240702	3649	Rv1992c,Rv1993c,Rv1994c,Rv1995,Rv1996,Rv1997	1
RD174a		2245203	2248532	3329	Rv2000,Rv2001,Rv2002	1
RD175a		2263448	2263637	189	Rv2016	1
RD178*		2361910	2363682	1772	Rv2101,Rv2102	1
RD181*		2535432	2536141	709	Rv2262c,Rv2263	1
RD182*		2545197	2551675	6478	Rv2270,Rv2271,Rv2272,Rv2273,Rv2274c,Rv2274A,Rv2275,Rv2276,Rv2277c,Rv2278,Rv2279,Rv2280	1
RD182a		2546463	2548424	1961	Rv2274c,Rv2274A,Rv2275,Rv2276	1
RD196		2866467	2867123	656	Rv2543	1
RD196b		2867119	2867776	657	Rv2543,Rv2544	1
RD202		3106808	3107653	845	Rv2797c,Rv2798c	1
RD203		3111817	3115331	3514	Rv2802c,Rv2803,Rv2806,Rv2807,Rv2808,Rv2804c,Rv2805	1
RD206		3119367	3119757	390	NA	1
RD207*		3120521	3127920	7399	Rv2814c,Rv2815c,Rv2816c,Rv2817c,Rv2818c,Rv2819c,Rv2820c	1
RD213a		3288356	3290565	2209	Rv2943,Rv2943A,Rv2944	1
RD223		3551227	3555381	4154	Rv3184,Rv3185,Rv3186,Rv3187,Rv3188,Rv3189	1
RD236		4056659	4058978	2319	Rv3617,Rv3618	1
RD239*		4092082	4092923	841	Rv3651	1
RD246		4209435	4211499	2064	Rv3763,Rv3765c,Rv3764c	1
RD247b		4212911	4215050	2139	Rv3766,Rv3767c,Rv3768,Rv3769	1
RD252b		4371815	4373774	1959	Rv3888c,Rv3889c,Rv3890c	1
RD109c	DS1	170006	173786	3780	Rv0143c,Rv0144,Rv0145,Rv0146,Rv0147	1.2
RD115*	DS2	453367	455972	2605	Rv0376c,Rv0377,Rv0378	1.2
RD147c*	DS4	1718912	1721215	2303	Rv1524,Rv1526c,Rv1525	1.2
RD171	DS7	2225938	2228587	2649	Rv1982A,Rv1983,Rv1984c	1.2
RD183*	DS8	2585856	2588773	2917	Rv2313c,Rv2314c,Rv2315c	1.2
RD188	DS9	2631495	2636952	5457	Rv2351c,Rv2352c,Rv2353c,Rv2354,Rv2355	1.2
RD193*	DS33	2704308	2704810	502	Rv2406c,Rv2407	1.2
RD210	DS71	3120428	3123023	2595	Rv2814c,Rv2815c	1.2
RD219*	DS19	3448508	3451398	2890	Rv3083,Rv3084,Rv3085	1.2
RD231	DS26	3868776	3869667	891	Rv3448	1.2
RD236a*	DS21	4056946	4058397	1451	Rv3617	1.2
RD247	DS18	4212648	4215043	2395	Rv3766,Rv3767c,Rv3768,Rv3769	1.2
RD252*	DS15	4370419	4373230	2811	Rv3887c,Rv3888c,Rv3889c	1.2
DS41		886541	887414	873	Rv0792c,Rv0793,Rv0794c	2
DS47		931782	932199	417	NA	2
DS32		1310757	1311676	919	Rv1179c	2
DS20		2381413	2383683	2270	Rv2123,Rv2124c	2
DS27		3955464	3956100	636	Rv3518c,Rv3519	2
DS70		4386638	4388337	1699	Rv3901c,Rv3902c,Rv3903c	2
RD3	DS5/RD149	1779264	1788512	9248	Rv1572c,Rv1573,Rv1574,Rv1575,Rv1576c,Rv1577c,Rv1578c,Rv1579c,Rv1580c,Rv1581c,Rv1583c,Rv1584c,Rv1585c,Rv1586c,Rv1587c,Rv1582c	22,2,1
RD11	DS10/RD198a	2969986	2980968	10982	Rv2645,Rv2646,Rv2647,Rv2648,Rv2649,Rv2650c,Rv2651c,Rv2652c,Rv2653c,Rv2654c,Rv2655c,Rv2656c,Rv2657c,Rv2658c,Rv2659c,Rv2660c	3,2,1
RD10*		264755	266657	1902	Rv0221,Rv0222,Rv0223c	3
RD13*		1402934	1405940	3006	Rv1255c,Rv1256c,Rv1257c	3
RD4*		1696017	1708748	12731	Rv1506c,Rv1507c,Rv1507A,Rv1508c,Rv1508A,Rv1509,Rv1510,Rv1512,Rv1513,Rv1514c,Rv1515c,Rv1516c,Rv1511	3
RD14		1998228	2007295	9067	Rv1765c,Rv1765A,Rv1766,Rv1767,Rv1768,Rv1769,Rv1770,Rv1771,Rv1772,Rv1773c	3
RD7*		2208006	2220724	12718	Rv1964,Rv1965,Rv1966,Rv1967,Rv1969,Rv1970,Rv1971,Rv1972,Rv1973,Rv1974,Rv1975,Rv1976c,Rv1977,Rv1968	3
RD9*		2330074	2332102	2028	Rv2072c,Rv2073c,Rv2074,Rv2075c	3
RD5		2626070	2635032	8962	Rv2346c,Rv2347c,Rv2348c,Rv2349c,Rv2350c,Rv2351c,Rv2352c,Rv2353c	3
RD12can*	RDcan	3479400	3491800	12400	Rv3111,Rv3112,Rv3113,Rv3114,Rv3115,Rv3116,Rv3117,Rv3118,Rv3119,Rv3120,Rv3121,Rv3122,Rv3123,Rv3125c,Rv3124	3
RD12*		3484741	3487515	2774	Rv3117,Rv3118,Rv3119,Rv3120,Rv3121	3
RD6	DS13	3842581	3847506	4925	Rv3425,Rv3426,Rv3427c,Rv3428c,Rv3429	3.2
RD8*		4056841	4062734	5893	Rv3617,Rv3618,Rv3619c,Rv3620c,Rv3621c,Rv3622c,Rv3623	3
RD1*	RD1bcg	4350266	4359722	9456	Rv3871,Rv3872,Rv3873,Rv3874,Rv3875,Rv3876,Rv3877,Rv3878,Rv3879c	22.3
RDcap_Spain1*		29988	34322	4334	Rv0026,Rv0027,Rv0028,Rv0030,Rv0031,Rv0032,Rv0029	4
RDcap_Spain2		136718	138163	1445	Rv0112,Rv0113,Rv0114	4
RDcap_Spain3*		188885	190193	1308	Rv0160c	4
RDbovis(d)_buff1		484396	485448	1052	Rv0404	4
RDbovis(d)_sigK		533232	534213	981	Rv0444c,Rv0445c	4
RDbovis(d)_1160_1		669913	683322	13409	Rv0576,Rv0578c,Rv0579,Rv0580c,Rv0581,Rv0582,Rv0583c,Rv0584,Rv0585c,Rv0577	4
RDbovis(a)_kdp		1151879	1154485	2606	Rv1028A,Rv1029,Rv1030	4
RDcap_Asia1		1376215	1376864	649	Rv1233c	4
RDbovis(c)_Kruger		1523189	1547066	23877	Rv1356c,Rv1357c,Rv1358,Rv1359,Rv1360,Rv1361c,Rv1362c,Rv1363c,Rv1364c,Rv1365c,Rv1366,Rv1366A,Rv1368,Rv1369c,Rv1370c,Rv1371,Rv1372,Rv1373,Rv1355c,Rv1367c	4
RDbovis(c)_wbbl2		1720074	1720719	645	Rv1525	4
RDcap_Asia2		1996618	1999708	3090	Rv1764,Rv1765c,Rv1765A	4
RDoryx_1*		2038717	2048279	9562	Rv1799,Rv1800,Rv1801,Rv1802,Rv1803c,Rv1804c,Rv1806,Rv1805c	4
RDbovis(d)_0173		2180594	2187401	6807	Rv1928c,Rv1929c,Rv1930c,Rv1931c,Rv1932,Rv1933c,Rv1934c,Rv1935c,Rv1936	4
RDcap_Spain4		2195377	2198581	3204	Rv1945,Rv1946c,Rv1947,Rv1944c	4
RDcap_Asia3		2359037	2362917	3880	Rv2101,Rv2100	4
RD5oryx		2629041	2639541	10500	Rv2350c,Rv2351c,Rv2352c,Rv2353c,Rv2354,Rv2355,Rv2356c	4
RDcap_Spain5		3119192	3120524	1332	NA	4
RDbovis(c)_virS		3447448	3451242	3794	Rv3082c,Rv3083,Rv3084,Rv3085	4
RD12HUP		3477736	3482411	4675	Rv3109,Rv3110,Rv3111,Rv3112,Rv3113,Rv3114,Rv3115	4
RD12oryx*		3479670	3491252	11582	Rv3111,Rv3112,Rv3113,Rv3114,Rv3115,Rv3116,Rv3117,Rv3118,Rv3119,Rv3120,Rv3121,Rv3122,Rv3123,Rv3125c,Rv3124	4
RDoryx_4*		3549075	3555366	6291	Rv3180c,Rv3181c,Rv3182,Rv3183,Rv3184,Rv3185,Rv3186,Rv3187,Rv3188,Rv3189	4
RDbovis(d)_1160_2		3823567	3825361	1794	Rv3403c,Rv3404c,Rv3405c,Rv3406	4
RDbovis(c)_fadD18		3945597	3951329	5732	Rv3513c,Rv3515c,Rv3514	4
RDbovis(d)_buff2		4142144	4143784	1640	Rv3699,Rv3700c	4
RDcap_Spain6		4194728	4196291	1563	Rv3744,Rv3745c,Rv3746c,Rv3743c	4
RDcap_Spain7		4366792	4376362	9570	Rv3884c,Rv3885c,Rv3886c,Rv3887c,Rv3888c,Rv3889c,Rv3890c,Rv3891c,Rv3893c,Rv3894c,Rv3892c	4
RDbovis(a)_pan	_x0002_	4370865	4375133	4268	Rv3887c,Rv3888c,Rv3889c,Rv3890c,Rv3891c,Rv3892c	4
Rdpin*	PiD1	3967680	3968975	1295	Rv3530c,Rv3531c	4.12
MiD1		3121880	3126684	4804	Rv2816c,Rv2817c,Rv2818c,Rv2819c	5
MiD2		3554066	3555259	1193	Rv3188,Rv3189	5
MID3		3741146	3755776	14630	Rv3345c,Rv3346c,Rv3348,Rv3349c,Rv3347c	5
RD1mic*		4340418	4354536	14118	Rv3864,Rv3866,Rv3867,Rv3868,Rv3869,Rv3870,Rv3871,Rv3872,Rv3873,Rv3874,Rv3875,Rv3876,Rv3865	5
RDbovis*		4371023	4373428	2405	Rv3887c,Rv3888c,Rv3889c	6
RD139BW		1153020	1156702	3682	Rv1029,Rv1030,Rv1031,Rv1032c	7
RD144BW		1498102	1499472	1370	Rv1329c,Rv1330c	7
RD168BW		2190641	2194794	4153	Rv1937,Rv1938,Rv1939,Rv1940,Rv1941,Rv1942c	7
RD200BW		3004381	3006631	2250	Rv2687c,Rv2688c,Rv2689c	7
RD213BW		3292399	3294517	2118	Rv2946c	7
RD220BW		3489095	3489318	223	NA	7
RD224c		3683267	3686632	3365	Rv3299c,Rv3300c	7
RD131*		859245	859500	255	Rv0766c	8
RD112		358030	363748	5718	Rv0293c,Rv0294,Rv0295c,Rv0297,Rv0298,Rv0299,Rv0296c	9
RD148		1715870	1733378	17508	Rv1522c,Rv1523,Rv1524,Rv1526c,Rv1527c,Rv1528c,Rv1529,Rv1530,Rv1531,Rv1532c,Rv1525	9
RD163(New)*		2128380	2129583	1203	Rv1878,Rv1879	9
RD174(new)		2238647	2242137	3490	Rv1995,Rv1996,Rv1997	9
RD185		2626969	2633061	6092	Rv2348c,Rv2349c,Rv2350c,Rv2351c,Rv2352c	9
RD197		2949906	2955132	5226	Rv2623,Rv2624c,Rv2625c,Rv2626c,Rv2627c,Rv2628	9
RD761*		1502787	1503886	1099	Rv1334,Rv1335,Rv1336	10
RD750*		1710767	1711556	789	Rv1519,Rv1520	10
RD726*		3904958	3906706	1748	Rv3485c,Rv3486,Rv3487c	10
RD2seal*	PiD2	2220948	2222975	2027	Rv1978,Rv1979c	11.12
RD-sur1*		2038671	2055881	17210	Rv1799,Rv1800,Rv1801,Rv1802,Rv1803c,Rv1804c,Rv1806,Rv1807,Rv1808,Rv1809,Rv1810,Rv1811,Rv1812c,Rv1813c,Rv1805c	13
RD-sur2*		2534707	2534981	274	Rv2262c	13
RD5sur		2627067	2636919	9852	Rv2349c,Rv2350c,Rv2351c,Rv2352c,Rv2353c,Rv2354,Rv2355,Rv2349c,Rv2350c,Rv2351c,Rv2352c,Rv2353c,Rv2354,Rv2355	13
RD720		76527	84934	8407	Rv0069c,Rv0070c,Rv0071,Rv0072,Rv0074,Rv0075,Rv0073	14
RD721		82923	84589	1666	Rv0074,Rv0075	14
RD701*		149242	150982	1740	Rv0124	14
RD702*		216796	218517	1721	Rv0186,Rv0186A	14
RD722		1041193	1049812	8619	Rv0933,Rv0934,Rv0935,Rv0936,Rv0937c,Rv0938,Rv0939	14
RD711*		1501715	1503655	1940	Rv1333,Rv1334,Rv1335,Rv1336	14
RD742		1875726	1881660	5934	Rv1661	14
RD713*		2219419	2223186	3767	Rv1977,Rv1978,Rv1979c	14
RD743*		2235804	2239116	3312	Rv1992c,Rv1993c,Rv1994c,Rv1995,Rv1996	14
RD724		2265112	2266239	1127	Rv2018,Rv2019	14
RD728		2629497	2634359	4862	Rv2350c,Rv2351c,Rv2352c	14
RD715		2784617	2785969	1352	Rv2480c,Rv2479c	14
RD727*		2902562	2904318	1756	Rv2578c,Rv2579	14
RD735		3781988	3782408	420	Rv3370c	14
ND1*		2562211	2563875	1664	Rv2289,Rv2290,Rv2291	15
ND2*		3883907	3887201	3294	Rv3466,Rv3467,Rv3468c,Rv3469c,Rv3470c	15
RDrio*		3743393	3769707	26314	Rv3346c,Rv3348,Rv3349c,Rv3350c,Rv3351c,Rv3353c,Rv3354,Rv3355c,Rv3347c,Rv3352c	16
MID4		3377696	3380674	2978	Rv3018c,Rv3018A,Rv3019c,Rv3020c,Rv3021c,Rv3022c	17
RD5das		2627067	2636919	9852	Rv2349c,Rv2350c,Rv2351c,Rv2352c,Rv2353c,Rv2354,Rv2355,Rv2349c,Rv2350c,Rv2351c,Rv2352c,Rv2353c,Rv2354,Rv2355	18
RDVirs_das*		3447248	3448433	1185	Rv3081,Rv3082c	18
N-RD25das*		4188298	4190239	1941	Rv3737,Rv3738c	18
RD1das*		4352300	4356432	4132	Rv3874,Rv3875,Rv3876,Rv3877	18
RD1mon		4352093	4353695	1602	Rv3873,Rv3874,Rv3875,Rv3876	19
N-RD18		1332920	1334466		Rv1189,Rv1190,Rv1191	20
N-RD17		3897069	3897783	714	Rv3479	20
N-RD25bov/cap*		4189594	4190759	1165	Rv3738c,Rv3739c	20
N-RD25_tbB*		4189234	4190191	957	Rv3737,Rv3738c	21
N-RD25_tbA*		4189258	4190367	1109	Rv3737,Rv3738c,Rv3739c	21
RD2		2221064	2231850	10786	Rv1978,Rv1979c,Rv1980c,Rv1981c,Rv1982c,Rv1982A,Rv1983,Rv1985c,Rv1986,Rv1987,Rv1988,Rv1984c	22
RD105ext*		76164	84833	8669	Rv0068,Rv0069c,Rv0070c,Rv0071,Rv0072,Rv0074,Rv0075,Rv0073	23
RD301*		34789	35209	420	Rv0032	this study
RD302*		164950	165739	789	Rv0137c,Rv0138	this study
RD303*		321666	322041	375	Rv0267	this study
RD304*		426727	428185	1458	Rv0355c	this study
RD305*		472036	472535	499	Rv0392c	this study
RD317*		1313128	1313385	257	Rv1179c	this study
RD306*		1313135	1313391	256	Rv1179c	this study
RD307*		1714723	1719660	4937	Rv1522c,Rv1523,Rv1524	this study
RD308*		1727148	1728127	979	Rv1527c	this study
RD309*		1897542	1901105	3563	Rv1672c,Rv1673c,Rv1674c,Rv1676,Rv1675c	this study
RD310*		2197956	2198335	379	Rv1946c,Rv1947	this study
RD311*		2729621	2729834	213	Rv2434c	this study
RD312*		2784162	2784569	407	Rv2478c	this study
RD313*		3037026	3037298	272	Rv2724c	this study
RD314*		3606558	3607840	1282	Rv3229c,Rv3230c	this study
RD315*		3868986	3869342	356	Rv3448	this study
RD316*		3952929	3954226	1297	Rv3516,Rv3517	this study
* RDs included in the RDScan workflow
References
1	Tsolaki AG, Hirsh AE, DeRiemer K, Enciso JA, Wong MZ, Hannan M, Goguet de la Salmoniere YO, Aman K, Kato-Maeda M, Small PM. Functional and evolutionary genomics of Mycobacterium tuberculosis: insights from genomic deletions in 100 strains. Proc Natl Acad Sci U S A. 2004 Apr 6;101(14):4865-70. doi: 10.1073/pnas.0305634101.
2	Kato-Maeda M, Rhee JT, Gingeras TR, Salamon H, Drenkow J, Smittipat N, Small PM. Comparing genomes within the species Mycobacterium tuberculosis. Genome Res. 2001 Apr;11(4):547-54. doi: 10.1101/gr.166401.
3	Gordon SV, Brosch R, Billault A, Garnier T, Eiglmeier K, Cole ST. Identification of variable regions in the genomes of tubercle bacilli using bacterial artificial chromosome arrays. Mol Microbiol. 1999 May;32(3):643-55. doi: 10.1046/j.1365-2958.1999.01383.x.
4	Mostowy S, Inwald J, Gordon S, Martin C, Warren R, Kremer K, Cousins D, Behr MA. J Bacteriol. Revisiting the evolution of Mycobacterium bovis. 2005 Sep;187(18):6386-95. doi: 10.1128/JB.187.18.6386-6395.2005.
5	Brodin P, Eiglmeier K, Marmiesse M, Billault A, Garnier T, Niemann S, Cole ST, Brosch R. Bacterial artificial chromosome-based comparative genomic analysis identifies Mycobacterium microti as a natural ESAT-6 deletion mutant. Infect Immun. 2002 Oct;70(10):5568-78. doi: 10.1128/iai.70.10.5568-5578.2002.
6	Rauzier J, Gormley E, Gutierrez MC, Kassa-Kelembho E, Sandall LJ, Dupont C, Gicquel B, Murray A. A novel polymorphic genetic locus in members of the Mycobacterium tuberculosis complex. Microbiology (Reading). 1999 Jul;145 ( Pt 7):1695-1701. doi: 10.1099/13500872-145-7-1695.
7	Tsolaki AG, Gagneux S, Pym AS, Goguet de la Salmoniere YO, Kreiswirth BN, Van Soolingen D, Small PM. Genomic deletions classify the Beijing/W strains as a distinct genetic lineage of Mycobacterium tuberculosis. J Clin Microbiol. 2005 Jul;43(7):3185-91. doi: 10.1128/JCM.43.7.3185-3191.2005.
8	Niemann S, Köser CU, Gagneux S, Plinke C, Homolka S, Bignell H, Carter RJ, Cheetham RK, Cox A, Gormley NA, Kokko-Gonzales P, Murray LJ, Rigatti R, Smith VP, Arends FP, Cox HS, Smith G, Archer JA. Genomic diversity among drug sensitive and multidrug resistant isolates of Mycobacterium tuberculosis with identical DNA fingerprints. PLoS One. 2009 Oct 12;4(10):e7407. doi: 10.1371/journal.pone.0007407.
9	Schürch AC, Kremer K, Hendriks AC, Freyee B, McEvoy CR, van Crevel R, Boeree MJ, van Helden P, Warren RM, Siezen RJ, van Soolingen D. SNP/RD typing of Mycobacterium tuberculosis Beijing strains reveals local and worldwide disseminated clonal complexes. PLoS One. 2011;6(12):e28365. doi: 10.1371/journal.pone.0028365.
10	Gagneux S, DeRiemer K, Van T, Kato-Maeda M, de Jong BC, Narayanan S, Nicol M, Niemann S, Kremer K, Gutierrez MC, Hilty M, Hopewell PC, Small PM. Variable host-pathogen compatibility in Mycobacterium tuberculosis. Proc Natl Acad Sci U S A. 2006 Feb 21;103(8):2869-73. doi: 10.1073/pnas.0511240103.
11	Marmiesse M, Brodin P, Buchrieser C, Gutierrez C, Simoes N, Vincent V, Glaser P, Cole ST, Brosch R. Macro-array and bioinformatic analyses reveal mycobacterial 'core' genes, variation in the ESAT-6 gene family and new phylogenetic markers for the Mycobacterium tuberculosis complex. Microbiology (Reading). 2004 Feb;150(Pt 2):483-496. doi: 10.1099/mic.0.26662-0.
12	Bigi F, Garcia-Pelayo MC, Nuñez-García J, Peralta A, Caimi KC, Golby P, Hinds J, Cataldi A, Gordon SV, Romano MI. Identification of genetic markers for Mycobacterium pinnipedii through genome analysis. FEMS Microbiol Lett. 2005 Jul 15;248(2):147-52. doi: 10.1016/j.femsle.2005.05.034
13	Dippenaar A, Parsons SDC, Sampson SL, van der Merwe RG, Drewe JA, Abdallah AM, Siame KK, Gey van Pittius NC, van Helden PD, Pain A, Warren RM. Whole genome sequence analysis of Mycobacterium suricattae. Tuberculosis (Edinb). 2015 Dec;95(6):682-688. doi: 10.1016/j.tube.2015.10.001.
14	Mostowy S, Onipede A, Gagneux S, Niemann S, Kremer K, Desmond EP, Kato-Maeda M, Behr M. Genomic analysis distinguishes Mycobacterium africanum. J Clin Microbiol. 2004 Aug;42(8):3594-9. doi: 10.1128/JCM.42.8.3594-3599.2004.
15	Nebenzahl-Guimaraes H, Yimer SA, Holm-Hansen C, de Beer J, Brosch R, van Soolingen D. Genomic characterization of Mycobacterium tuberculosis lineage 7 and a proposed name: 'Aethiops vetus'. Microb Genom. 2016 Jun 24;2(6):e000063. doi: 10.1099/mgen.0.000063
16	Lazzarini LC, Huard RC, Boechat NL, Gomes HM, Oelemann MC, Kurepina N, Shashkina E, Mello FC, Gibson AL, Virginio MJ, Marsico AG, Butler WR, Kreiswirth BN, Suffys PN, Lapa E Silva JR, Ho JL. Discovery of a novel Mycobacterium tuberculosis lineage that is a major cause of tuberculosis in Rio de Janeiro, Brazil. J Clin Microbiol. 2007 Dec;45(12):3891-902. doi: 10.1128/JCM.01394-07.
17	Garcia-Pelayo MC, Caimi KC, Inwald JK, Hinds J, Bigi F, Romano MI, van Soolingen D, Hewinson RG, Cataldi A, Gordon SV. Microarray analysis of Mycobacterium microti reveals deletion of genes encoding PE-PPE proteins and ESAT-6 family antigens. Tuberculosis (Edinb). 2004;84(3-4):159-66. doi: 10.1016/j.tube.2003.12.002.
18	Mostowy S, Cousins D, Behr MA. Genomic interrogation of the dassie bacillus reveals it as a unique RD1 mutant within the Mycobacterium tuberculosis complex. J Bacteriol. 2004 Jan;186(1):104-9. doi: 10.1128/jb.186.1.104-109.2003.
19	Alexander KA, Laver PN, Michel AL, Williams M, van Helden PD, Warren RM, Gey van Pittius NC. Novel Mycobacterium tuberculosis complex pathogen, M. mungi. Emerg Infect Dis. 2010 Aug;16(8):1296-9. doi: 10.3201/eid1608.100314.
20	Salamon H, Kato-Maeda M, Small PM, Drenkow J, Gingeras TR. Detection of deleted genomic DNA using a semiautomated computational analysis of GeneChip data. Genome Res. 2000 Dec;10(12):2044-54. doi: 10.1101/gr.gr-1529r.
21	Huard RC, Fabre M, de Haas P, Lazzarini LC, van Soolingen D, Cousins D, Ho JL. Novel genetic polymorphisms that further delineate the phylogeny of the Mycobacterium tuberculosis complex. J Bacteriol. 2006 Jun;188(12):4271-87. doi: 10.1128/JB.01783-05.
22	Mahairas GG, Sabo PJ, Hickey MJ, Singh DC, Stover CK. Molecular analysis of genetic differences between Mycobacterium bovis BCG and virulent M. bovis. J Bacteriol. 1996 Mar;178(5):1274-82. doi: 10.1128/jb.178.5.1274-1282.1996.
23	Shitikov E, Kolchenko S, Mokrousov I, Bespyatykh J, Ischenko D, Ilina E, Govorun V. Evolutionary pathway analysis and unified classification of East Asian lineage of Mycobacterium tuberculosis. Sci Rep. 2017 Aug 23;7(1):9227. doi: 10.1038/s41598-017-10018-5.
24	Brosch R, Philipp WJ, Stavropoulos E, Colston MJ, Cole ST, Gordon SV. Genomic analysis reveals variation between Mycobacterium tuberculosis H37Rv and the attenuated M. tuberculosis H37Ra strain. Infect Immun. 1999 Nov;67(11):5768-74. doi: 10.1128/IAI.67.11.5768-5774.1999
